# Supplementary material for: The Biosynthesis and Transport of Ophiobolins in Aspergillus ustus 094102
Source: Int J Mol Sci. 2022 Feb 8;23(3):1903. doi: 10.3390/ijms23031903 (PMC8836403; doi:10.3390/ijms23031903)
Supplement: Supplementary file 1 [file ijms-23-01903-s001.zip]

Archive with 1 entries (1 files):
- ijms-1584171-supplementary.pdf
